# Supplementary material for: Long-Term Cancer Incidence Trends in Korea (2001–2020): An Age–Period–Cohort and Joinpoint Analysis with a Focus on Younger Cohorts
Source: Medicina (Kaunas). 2025 Dec 8;61(12):2179. doi: 10.3390/medicina61122179 (PMC12734899; doi:10.3390/medicina61122179)
Supplement: Supplementary file 1 [file medicina-61-02179-s001.zip]

Archive with 6 entries (6 files):
- Figure S1.jpg
- Figure S2.jpg
- Figure S3.jpg
- Figure S4.jpg
- STROBE Checklist.pdf
- Supplementary Table S1.pdf
